# Supplementary material for: Gut transcriptome reveals differential gene expression and enriched pathways linked to immune activation in response to weaning in pigs
Source: Front Genet. 2022 Oct 24;13:961474. doi: 10.3389/fgene.2022.961474 (PMC9638111; doi:10.3389/fgene.2022.961474)
Supplement: Supplementary file 2 [file Table3.XLSX]

## Sheet: metadata
trial batch	ear tag	Sample_ID	sex	sow(litter)	DOB	Time point collection	Treatment
wean a	GA028	7938	male	4a	2010-01-28	1	wean
wean a	GA044	9223	female	2a	2010-01-28	1	wean
wean a	GA022	7507	female	5a	2010-01-26	1	wean
wean a	GA006	2974	female	8a	2010-01-28	1	wean
wean a	GA004	2092	male	8a	2010-01-28	1	unwean
wean a	GA029	1417	male	4a	2010-01-28	1	unwean
wean a	GA021	2249	male	5a	2010-01-26	1	unwean
wean a	GA033	4292	male	2a	2010-01-28	1	unwean
wean a	GA024	7046	male	4a	2010-01-28	4	wean
wean a	GA039	5625	male	2a	2010-01-28	4	wean
wean a	GA009	4800	male	8a	2010-01-28	4	wean
wean a	GA018	6250	female	5a	2010-01-26	4	wean
wean a	GA010	2462	male	8a	2010-01-28	4	unwean
wean a	GA015	9673	male	5a	2010-01-26	4	unwean
wean a	GA041	3396	female	2a	2010-01-28	4	unwean
wean a	GA026	4994	male	4a	2010-01-28	4	unwean
wean a	GA040	6442	female	2a	2010-01-28	14	wean
wean a	GA017	3954	male	5a	2010-01-26	14	wean
wean a	GA008	9315	male	8a	2010-01-28	14	wean
wean a	GA032	1766	male	4a	2010-01-28	14	wean
wean a	GA025	1716	female	4a	2010-01-28	14	unwean
wean a	GA007	3528	female	8a	2010-01-28	14	unwean
wean a	GA043	5489	male	2a	2010-01-28	14	unwean
wean a	GA012	6895	female	5a	2010-01-26	14	unwean
weanb	GB006	7201	male	1b	2010-04-20	1	wean
weanb	GB017	6661	female	7b	2010-04-20	1	wean
weanb	GB025	9891	male	8b	2010-04-22	1	wean
weanb	GB036	8403	male	9b	2010-04-22	1	wean
weanb	GB032	1117	female	8b	2010-04-22	1	unwean
weanb	GB007	6528	female	1b	2010-04-20	1	unwean
weanb	GB038	8836	male	9b	2010-04-22	1	unwean
weanb	GB014	7479	male	7b	2010-04-20	1	unwean
weanb	GB020	7981	female	7b	2010-04-20	4	wean
weanb	GB044	6923	male	9b	2010-04-22	4	wean
weanb	GB033	2653	female	8b	2010-04-22	4	wean
weanb	GB009	9535	female	1b	2010-04-20	4	wean
weanb	GB026	5874	male	8b	2010-04-22	4	unwean
weanb	GB005	3548	male	1b	2010-04-20	4	unwean
weanb	GB046	1581	female	9b	2010-04-22	4	unwean
weanb	GB015	4362	male	7b	2010-04-20	4	unwean
weanb	GB013	6177	female	1b	2010-04-20	14	wean
weanb	GB040	4507	female	9b	2010-04-22	14	wean
weanb	GB018	7419	female	7b	2010-04-20	14	wean
weanb	GB034	2166	male	8b	2010-04-22	14	wean
weanb	GB027	6217	male	8b	2010-04-22	14	unwean
weanb	GB041	1099	male	9b	2010-04-22	14	unwean
weanb	GB023	6619	male	7b	2010-04-20	14	unwean
weanb	GB012	9866	male	1b	2010-04-20	14	unwean
weanc	GC014	4759	Female	3c	2010-10-14	1	wean
weanc	GC039	7384	Male	8c	2010-10-11	1	wean
weanc	GC007	4041	Male	2c	2010-10-14	1	wean
weanc	GC021	3411	Male	5c	2010-10-14	1	wean
weanc	GC034	8064	Male	8c	2010-10-11	1	unwean
weanc	GC027	5077	Female	5c	2010-10-14	1	unwean
weanc	GC010	8563	Male	2c	2010-10-14	1	unwean
weanc	GC020	4166	Male	3c	2010-10-14	1	unwean
weanc	GC031	8570	Male	8c	2010-10-11	4	wean
weanc	GC012	9107	Female	3c	2010-10-14	4	wean
weanc	GC029	6196	Female	5c	2010-10-14	4	wean
weanc	GC008	7492	Male	2c	2010-10-14	4	wean
weanc	GC028	1304	Male	5c	2010-10-14	4	unwean
weanc	GC033	5673	Male	8c	2010-10-11	4	unwean
weanc	GC011	3513	Male	2c	2010-10-14	4	unwean
weanc	GC019	4274	Female	3c	2010-10-14	4	unwean
weanc	GC005	4770	Female	2c	2010-10-14	14	wean
weanc	GC035	6249	Female	8c	2010-10-11	14	wean
weanc	GC017	8334	Male	3c	2010-10-14	14	wean
weanc	GC025	9772	Female	5c	2010-10-14	14	wean
weanc	GC024	2378	Female	5c	2010-10-14	14	unwean
weanc	GC004	6902	Male	2c	2010-10-14	14	unwean
weanc	GC013	3506	Female	3c	2010-10-14	14	unwean
weanc	GC041	7183	Female	8c	2010-10-11	14	unwean

## Sheet: transcriptomics
Sample_ID	Flowcell ID	Recipe	Lane	Project	Species	Sample ID	User Description	Index Sequence	Insert Size	Control	Sample Total Reads	Sample Total Yield in Mbp	Sample Filenames
7938	COROUACXX	51 cycle Multiplexed Paired End	5	797	pig	797_190	7938	AGTTCC	172	N	112475418	5159	797_182_GCCAAT_L002_R1_001.fastq.gz,797_182_GCCAAT_L002_R2_001.fastq.gz
9223	COROUACXX	51 cycle Multiplexed Paired End	1	797	pig	797_178	9223	CGATGT	183	N	124993526	5379	797_197_CGTACG_L007_R1_001.fastq.gz,797_197_CGTACG_L007_R2_001.fastq.gz
7507	COROUACXX	51 cycle Multiplexed Paired End	1	797	pig	797_179	7507	TTAGGC	174	N	93314948	5172	797_196_GTTTCG_L007_R1_001.fastq.gz,797_196_GTTTCG_L007_R2_001.fastq.gz
2974	COROUACXX	51 cycle Multiplexed Paired End	2	797	pig	797_180	2974	TGACCA	172	N	109016648	5031	797_181_ACAGTG_L002_R1_001.fastq.gz,797_181_ACAGTG_L002_R2_001.fastq.gz
2092	COROUACXX	51 cycle Multiplexed Paired End	2	797	pig	797_181	2092	ACAGTG	175	N	98640240	6247	797_183_CAGATC_L003_R1_001.fastq.gz,797_183_CAGATC_L003_R2_001.fastq.gz
1417	COROUACXX	51 cycle Multiplexed Paired End	2	797	pig	797_182	1417	GCCAAT	175	N	101153470	4998	797_165_AGTCAA_L005_R1_001.fastq.gz,797_165_AGTCAA_L005_R2_001.fastq.gz
2249	COROUACXX	51 cycle Multiplexed Paired End	3	797	pig	797_183	2249	CAGATC	179	N	122492444	5560	797_180_TGACCA_L002_R1_001.fastq.gz,797_180_TGACCA_L002_R2_001.fastq.gz
4292	COROUACXX	51 cycle Multiplexed Paired End	3	797	pig	797_184	4292	ACTTGA	180	N	107966394	4707	797_167_ATGTCA_L005_R1_001.fastq.gz,797_167_ATGTCA_L005_R2_001.fastq.gz
7046	D0H7HACXX	51 cycle Multiplexed Paired End	2	797	pig	797_156	7046	TGACCA	169	N	90653232	4292	797_198_GAGTGG_L008_R1_001.fastq.gz,797_198_GAGTGG_L008_R2_001.fastq.gz
5625	D0H7HACXX	51 cycle Multiplexed Paired End	1	797	pig	797_154	5625	CGATGT	174	N	102507156	3898	797_194_GTGAAA_L006_R1_001.fastq.gz,797_194_GTGAAA_L006_R2_001.fastq.gz
4800	D0H7HACXX	51 cycle Multiplexed Paired End	1	797	pig	797_153	4800	ATCACG	174	N	87439854	5506	797_184_ACTTGA_L003_R1_001.fastq.gz,797_184_ACTTGA_L003_R2_001.fastq.gz
6250	D0H7HACXX	51 cycle Multiplexed Paired End	1	797	pig	797_155	6250	TTAGGC	171	N	66120234	4372	797_153_ATCACG_L001_R1_001.fastq.gz,797_153_ATCACG_L001_R2_001.fastq.gz
2462	D0H7HACXX	51 cycle Multiplexed Paired End	5	797	pig	797_165	2462	AGTCAA	168	N	99960764	4637	797_168_CCGTCC_L006_R1_001.fastq.gz,797_168_CCGTCC_L006_R2_001.fastq.gz
9673	D0H7HACXX	51 cycle Multiplexed Paired End	5	797	pig	797_166	9673	AGTTCC	180	N	105427694	4779	797_199_ACTGAT_L008_R1_001.fastq.gz,797_199_ACTGAT_L008_R2_001.fastq.gz
3396	D0H7HACXX	51 cycle Multiplexed Paired End	5	797	pig	797_167	3396	ATGTCA	180	N	94141250	5125	797_154_CGATGT_L001_R1_001.fastq.gz,797_154_CGATGT_L001_R2_001.fastq.gz
4994	D0H7HACXX	51 cycle Multiplexed Paired End	6	797	pig	797_168	4994	CCGTCC	181	N	92739100	3306	797_155_TTAGGC_L001_R1_001.fastq.gz,797_155_TTAGGC_L001_R2_001.fastq.gz
6442	COROUACXX	51 cycle Multiplexed Paired End	6	797	pig	797_193	6442	GTCCGC	176	N	133593626	6813	797_193_GTCCGC_L006_R1_001.fastq.gz,797_193_GTCCGC_L006_R2_001.fastq.gz
3954	COROUACXX	51 cycle Multiplexed Paired End	6	797	pig	797_194	3954	GTGAAA	174	N	76426054	5622	797_200_ATTCCT_L008_R1_001.fastq.gz,797_200_ATTCCT_L008_R2_001.fastq.gz
9315	COROUACXX	51 cycle Multiplexed Paired End	7	797	pig	797_195	9315	GTGGCC	176	N	118626560	4533	797_156_TGACCA_L002_R1_001.fastq.gz,797_156_TGACCA_L002_R2_001.fastq.gz
1766	COROUACXX	51 cycle Multiplexed Paired End	7	797	pig	797_196	1766	GTTTCG	168	N	101408474	4759	797_179_TTAGGC_L001_R1_001.fastq.gz,797_179_TTAGGC_L001_R2_001.fastq.gz
1716	COROUACXX	51 cycle Multiplexed Paired End	7	797	pig	797_197	1716	CGTACG	180	N	105480316	5736	797_190_AGTTCC_L005_R1_001.fastq.gz,797_190_AGTTCC_L005_R2_001.fastq.gz
3528	COROUACXX	51 cycle Multiplexed Paired End	8	797	pig	797_198	3528	GAGTGG	171	N	84166312	6375	797_178_CGATGT_L001_R1_001.fastq.gz,797_178_CGATGT_L001_R2_001.fastq.gz
5489	COROUACXX	51 cycle Multiplexed Paired End	8	797	pig	797_199	5489	ACTGAT	165	N	93696242	6050	797_195_GTGGCC_L007_R1_001.fastq.gz,797_195_GTGGCC_L007_R2_001.fastq.gz
6895	COROUACXX	51 cycle Multiplexed Paired End	8	797	pig	797_200	6895	ATTCCT	165	N	110244074	5271	797_166_AGTTCC_L005_R1_001.fastq.gz,797_166_AGTTCC_L005_R2_001.fastq.gz
