# Supplementary material for: Gut transcriptome reveals differential gene expression and enriched pathways linked to immune activation in response to weaning in pigs
Source: Front Genet. 2022 Oct 24;13:961474. doi: 10.3389/fgene.2022.961474 (PMC9638111; doi:10.3389/fgene.2022.961474)
Supplement: Supplementary file 3 [file Table4.XLSX]

## Sheet: individual data
									HAEMATOLOGY					PLASMA ANALYSIS					HISTOMETRY				HISTOLOGY					ILEAL FLUSH IGA
trial_batch	ear tag	random number	sex	sow	slaughter	wean	weight at slaughter	lesion score at slaughter	RBC	HCT	PLT	WBC	HGB	total plasma protein	plasma cholesterol	plasma triglyceride	plasma globulin	plasma cortisol	villus length (um)	crypt dept (um)	villus width (um)	V/C ratio	Mast cells/mm2 SUBmucosa	Mast cells/mm2 mucosa	goblet cells villus	goblet cells in crypt	goblet cells total	Iga ug/ml
wean a	GA028	7938	male	4a	1	wean	5	2	5.67	35.3	225	7.5	12.1	46.765	2.515	0.54	14.3132	30.9762	0.2131	0.1424	0.079	1.61547	147.959	102.041	1831.66	3456.82	5288.48	1.61071
wean a	GA044	9223	female	2a	1	wean	7.5	1	5.24	29.8	761	5.2	9.7	40.1611	2.035	0.565	11.2752	32.2769	0.2493	0.1234	0.085	2.03083	265.3	209.184	1490.48	3817.14	5307.62	16.9777
wean a	GA022	7507	female	5a	1	wean	7	2	5.55	27.5	618	8.4	8.9	51.4677	5.3	0.94	15.7737	70.9975	0.333	0.1097	0.0755	3.14436	61.2245	127.551	3413.65	4905.2	8318.84	11.1745
wean a	GA006	2974	female	8a	1	wean	7.5	3	6	33.1	799	7	10.4	47.05	1.955	0.32	14.625	76.1338	0.2639	0.1292	0.0989	2.02425	209.184	295.918	2346.29	3640.1	5986.39	22.5954
wean a	GA004	2092	male	8a	1	unwean	7.5	1	6.12	32.5	803	11.9	10.2	49.35	2.14	0.435	16.21	16.0908	0.4534	0.1406	0.0801	3.34031	71.4286	219.388	2375.68	4747.37	7123.05	164.903
wean a	GA029	1417	male	4a	1	unwean	7.5	1	5.8	32	742	9.6	10.4	41.25	2.095	0.43	15.375	18.657	0.363	0.2027	0.0945	1.75626	107.143	35.7143	2317.44	4765	7082.44	4850
wean a	GA021	2249	male	5a	1	unwean	7.5	1	7.09	40.2	480	9.4	12.7	48.55	2.665	0.525	15.49	13.5682	0.1776	0.1135	0.0569	1.57543	214.286	71.4286	2824.49	6473.99	9298.48	49.8237
wean a	GA033	4292	male	2a	1	unwean	8.5	1	5.32	31.5	732	9	9.9	47.55	3.45	0.685	16.815	14.2618	0.2295	0.1681	0.0684	1.39186	234.694	239.796	1233	3649.32	4882.32	784.872
wean a	GA024	7046	male	4a	4	wean	7	2	6.24	41	498	6.4	13.8	45.35	3.115	0.575	13.185	27.7488	0.2658	0.1733	0.1128	1.52723	81.6327	0	701.05	1150.37	1851.42	12.0104
wean a	GA039	5625	male	2a	4	wean	6.5	2	6.26	37.6	589	7.8	12.5	43.6	2.625	0.725	13.415	48.693	0.2987	0.1523	0.1003	2.05001	71.4286	20.4082	1154.37	1354.08	2508.45	2.84293
wean a	GA009	4800	male	8a	4	wean	9	3	6.1	37.1	546	10.3	12.1	44.75	4.26	0.75	15.45	67.7703	0.4904	0.1824	0.1354	2.75066	71.4286	76.5306	756.601	1532.78	2289.38	26.2867
wean a	GA018	6250	female	5a	4	wean	6.5	2	6.88	35.8	513	8.3	11.8	47.05	3.45	0.985	16.88	30.9167	0.3744	0.1393	0.0929	2.69031	96.9388	56.1224	1089.4	2081.16	3170.56	2.48135
wean a	GA010	2462	male	8a	4	unwean	11	1	6.48	37.5	621	7.8	12	43.4	2.775	0.79	16.83	63.6681	0.3388	0.1393	0.1205	2.49126	158.163	250	907.991	1797.42	2705.41	260.558
wean a	GA015	9673	male	5a	4	unwean	9	1	7.1	32.3	562	12.3	10.2	45.9216	5.595	0.605	14.1529	21.0151	0.472	0.1249	0.1085	3.68542	91.8367	86.7347	320.68	459.878	780.557	39.9313
wean a	GA041	3396	female	2a	4	unwean	9	1	6.08	37.6	605	13.1	12.2	51.25	2.09	0.28	17.375	19.4845	0.3943	0.2026	0.1168	1.92768	61.2245	96.9388	699.422	1469.74	2169.16	20.3393
wean a	GA026	4994	male	4a	4	unwean	9.5	1	5.92	35	545	8.2	12	46.75	3.48	2.275	17.89	26.8774	0.2855	0.2019	0.1399	1.44588	81.6327	158.163	561.642	1555.89	2117.53	358.488
wean a	GA040	6442	female	2a	14	wean	14	1	6.5	40.8	536	7.9	12.6	36	3.785	0.705	11.55	31.3946	0.3969	0.1909	0.138	2.11392	168.367	224.49	810.784	1815	2625.78	37.7135
wean a	GA017	3954	male	5a	14	wean	10.5	1	6.85	37.1	287	19.5	11.6	47.85	4.565	1.205	21.665	30.2668	0.3279	0.1927	0.1262	1.72561	81.6327	107.143	1178.2	2220.14	3398.34	29.5704
wean a	GA008	9315	male	8a	14	wean	13.5	2	6.51	38.8	569	12	12.2	49.326	4.09	0.72	17.6522	8.56907	0.425	0.2273	0.1526	1.9091	56.1224	71.4286	809.446	2104.29	2913.73	2.61604
wean a	GA032	1766	male	4a	14	wean	14.5	1	7.37	44.4	550	9.2	13.8	44.7	3.495	0.785	16.35	8.17982	0.3577	0.1825	0.1172	1.99058	158.163	153.061	1187.13	1845.77	3032.9	11.1557
wean a	GA025	1716	female	4a	14	unwean	13	1	7.29	35.4	656	13.3	11.3	50.15	4.09	1.035	15.865	12.2081	0.4245	0.1726	0.1729	2.45048	369.9	239.796	758.34	1473.28	2231.62	7.75989
wean a	GA007	3528	female	8a	14	unwean	16.5	1	6.45	25.1	613	9	7.7	46.6	4.805	0.96	18.335	7.72765	0.3305	0.164	0.1395	2.05132	107.143	173.469	708.124	1601	2309.12	41.5537
wean a	GA043	5489	male	2a	14	unwean	12	2	5.97	35.1	625	10.3	11.5	40	2.395	0.55	11.225	8.06105	0.4656	0.2139	0.1308	2.21646	163.265	193.878	1115.76	2924.16	4039.92	19.579
wean a	GA012	6895	female	5a	14	unwean	13	1	8.03	35.7	690	9.8	11	43.05	3.51	0.885	14.61	4.10725	0.36	0.1524	0.1236	2.49772	81.6327	107.143	702.488	1476.42	2178.9	120.351

## Sheet: pig weight d19
trial_batch	ear tag	random number	sex	sow	slaughter	wean	weight d19
wean a	GA028	7938	male	4a	1	wean	5.08
wean a	GA044	9223	female	2a	1	wean	7.52
wean a	GA022	7507	female	5a	1	wean	7.1
wean a	GA006	2974	female	8a	1	wean	6.5
wean a	GA004	2092	male	8a	1	unwean	6.3
wean a	GA029	1417	male	4a	1	unwean	6.95
wean a	GA021	2249	male	5a	1	unwean	6.7
wean a	GA033	4292	male	2a	1	unwean	7.92
wean a	GA024	7046	male	4a	4	wean	5.95
wean a	GA039	5625	male	2a	4	wean	5.45
wean a	GA009	4800	male	8a	4	wean	7.83
wean a	GA018	6250	female	5a	4	wean	4.95
wean a	GA010	2462	male	8a	4	unwean	7.81
wean a	GA015	9673	male	5a	4	unwean
wean a	GA041	3396	female	2a	4	unwean	7.85
wean a	GA026	4994	male	4a	4	unwean	7.32
wean a	GA040	6442	female	2a	14	wean	6.16
wean a	GA017	3954	male	5a	14	wean	5.7
wean a	GA008	9315	male	8a	14	wean	6.5
wean a	GA032	1766	male	4a	14	wean	7.6
wean a	GA025	1716	female	4a	14	unwean	7.36
wean a	GA007	3528	female	8a	14	unwean	7.58
wean a	GA043	5489	male	2a	14	unwean	6.45
wean a	GA012	6895	female	5a	14	unwean	7.15
weanb	Gb006	7201	male	1b	1	wean	7
weanb	gb017	6661	female	7b	1	wean	6.51
weanb	gb025	9891	male	8b	1	wean	5.56
weanb	Gb036	8403	male	9b	1	wean	5.82
weanb	Gb032	1117	female	8b	1	unwean	5.32
weanb	Gb007	6528	female	1b	1	unwean	5.16
weanb	Gb038	8836	male	9b	1	unwean	8.56
weanb	Gb014	7479	male	7b	1	unwean	6.56
weanb	Gb020	7981	female	7b	4	wean	5.69
weanb	gb044	6923	male	9b	4	wean	4.13
weanb	Gb033	2653	female	8b	4	wean	6.18
weanb	GB009	9535	female	1b	4	wean	6.84
weanb	gb026	5874	male	8b	4	unwean	4.81
weanb	Gb005	3548	male	1b	4	unwean	7.06
weanb	Gb046	1581	female	9b	4	unwean	4.71
weanb	gb015	4362	male	7b	4	unwean	4.49
weanb	Gb013	6177	female	1b	14	wean	6.78
weanb	gb040	4507	female	9b	14	wean	6.92
weanb	gb018	7419	female	7b	14	wean	4.91
weanb	Gb034	2166	male	8b	14	wean	5.92
weanb	Gb027	6217	male	8b	14	unwean	6.28
weanb	gb041	1099	male	9b	14	unwean	4.32
weanb	Gb023	6619	male	7b	14	unwean	5.22
weanb	GB012	9866	male	1b	14	unwean	6.13
weanc	GC014	4759	Female	3c	1	wean	6.96
weanc	GC039	7384	Male	8c	1	wean	5.38
weanc	GC007	4041	Male	2c	1	wean	6.02
weanc	GC021	3411	Male	5c	1	wean	4.3
weanc	GC034	8064	Male	8c	1	unwean	6.34
weanc	GC027	5077	Female	5c	1	unwean	5.62
weanc	GC010	8563	Male	2c	1	unwean	6.34
weanc	GC020	4166	Male	3c	1	unwean	7.96
weanc	GC031	8570	Male	8c	4	wean	6.06
weanc	GC012	9107	Female	3c	4	wean	7.13
weanc	GC029	6196	Female	5c	4	wean	6.47
weanc	GC008	7492	Male	2c	4	wean	4.33
weanc	GC028	1304	Male	5c	4	unwean	7
weanc	GC033	5673	Male	8c	4	unwean	5.88
weanc	GC011	3513	Male	2c	4	unwean	7.28
weanc	GC019	4274	Female	3c	4	unwean	7.83
weanc	GC005	4770	Female	2c	14	wean	6.64
weanc	GC035	6249	Female	8c	14	wean	5.04
weanc	GC017	8334	Male	3c	14	wean	7.61
weanc	GC025	9772	Female	5c	14	wean	7.17
weanc	GC024	2378	Female	5c	14	unwean	7.02
weanc	GC004	6902	Male	2c	14	unwean	6.78
weanc	GC013	3506	Female	3c	14	unwean	6.62
weanc	GC041	7183	Female	8c	14	unwean	5.99
